# Supplementary material for: A new species of Litopeltis Hebard, 1920 from Rio de Janeiro, Brazil (Blattodea, Blaberidae, Epilamprinae) with a key to males and geographical distribution of the remaining species of the genus
Source: Zookeys. 2014 Jun 25;(420):41–9. doi: 10.3897/zookeys.420.7555 (PMC4109479; doi:10.3897/zookeys.420.7555)
Supplement: XML Treatment for Litopeltis teresopolitensis [file zookeys.420.7555-treatment1.xml]

<!DOCTYPE tp:taxon-treatment
  PUBLIC "-//TaxonX//DTD Taxonomic Treatment Publishing DTD v0 20100105//EN" "tax-treatment-NSO.dtd">
<tp:taxon-treatment xmlns:tp="http://www.plazi.org/taxpub"><tp:treatment-meta><kwd-group><label>Taxon classification</label><kwd><named-content content-type="kingdom">Animalia</named-content></kwd><kwd><named-content content-type="order">Blattodea</named-content></kwd><kwd><named-content content-type="family">Blaberidae</named-content></kwd></kwd-group><mixed-citation publication-type="journal"><person-group><name><surname>Silva</surname><given-names>Leonardo de Oliveira Cardoso</given-names></name><name><surname>Lopes</surname><given-names>Sonia Maria</given-names></name></person-group><article-title>A new species of <italic>Litopeltis</italic> Hebard, 1920 from Rio de Janeiro, Brazil (Blattodea, Blaberidae, Epilamprinae) with a key to males and geographical distribution of the remaining species of the genus</article-title><source>Zookeys</source><day>25</day><month>6</month><year>2014</year><volume>2014</volume><issue>420</issue><fpage>41</fpage><lpage>49</lpage><pub-id pub-id-type="doi">10.3897/zookeys.420.7555</pub-id></mixed-citation></tp:treatment-meta><tp:nomenclature><tp:taxon-name>
                        <tp:taxon-name-part taxon-name-part-type="genus">Litopeltis</tp:taxon-name-part>
                        <tp:taxon-name-part taxon-name-part-type="species">teresopolitensis</tp:taxon-name-part>
                        <object-id xmlns:xlink="http://www.w3.org/1999/xlink" content-type="zoobank" xlink:type="simple">http://zoobank.org/6B0F173A-D1F4-439E-BBF1-90387F3DDBBC</object-id>
                    </tp:taxon-name><tp:taxon-status xmlns:xlink="http://www.w3.org/1999/xlink" xlink:type="simple">sp. n.</tp:taxon-status><xref ref-type="fig" rid="F2">Figs 2–9</xref></tp:nomenclature><tp:treatment-sec sec-type="Typematerial"><title>Typematerial.</title><p>Holotype ♂, BRAZIL: Rio de Janeiro, Teresópolis, Parque do Ingá District, III/2013, Schilithz, A. G. col.</p></tp:treatment-sec><tp:treatment-sec sec-type="Etymology"><title>Etymology.</title><p>The name is given for Teresópolis, the collection locality of the holotype.</p></tp:treatment-sec><tp:treatment-sec sec-type="Description"><title>Description.</title><p>Dimensions (mm): Male holotype, total length: 20.7; length of pronotum: 4.0; width of pronotum: 4.5; length of tegmen: 17.5; width of tegmen: 4.4.</p><p><bold>Male holotype.</bold> Coloration. General coloring chestnut (<xref ref-type="fig" rid="F2">Fig. 2</xref>). Head with dark eyes, vertex dark with a white vertical line and interocular space in center of the forehead and center of clypeus black (<xref ref-type="fig" rid="F2">Fig. 3</xref>); antennae opaque, first 26 antennomeres glossy, remainder tomentose. Central disk of pronotum with black spots (<xref ref-type="fig" rid="F2">Fig. 4</xref>). Legs with bases of coxae black, spines on tibiaes, dorsal part of tarsus and claws brown, remaining segments of legs, pulvilli and arolium white. Tegmen hyaline, wings with brown veins. Abdomen with dark-brown segments and whitish-yellow lateral margins.</p><fig id="F2" position="float" orientation="portrait"><label>Figures 2–9.</label><caption><p><italic><tp:taxon-name>Litopeltis teresopolitensis</tp:taxon-name></italic> sp. n., male <bold>2</bold> habitus (dorsal view) <bold>3</bold> head (ventral view) <bold>4</bold> pronotum (dorsal view) <bold>5</bold> supra-anal plate (dorsal view) <bold>6</bold> subgenital plate (ventral view) <bold>7</bold> left phallomere (dorsal view) <bold>8</bold> median sclerite (dorsal view) <bold>9</bold> right phallomere (dorsal view).</p></caption><graphic xmlns:xlink="http://www.w3.org/1999/xlink" xlink:href="zookeys-420-041-g002.jpg" position="float" orientation="portrait" xlink:type="simple"/></fig><p><bold>Head.</bold> Vertex hidden; interocular space ample, subequal to distance between bases of antennal insertions. Antennae tomentose distally, reaching slightly over half of length of abdomen. Ocelli developed. Maxillar palpi tomentose.</p><p><bold>Thorax.</bold> Pronotum transverse, trapezoid, convex with rounded apex and slightly sinuous base. Legs short and robust. Femur I, anteroventral margin bearing three spines in basal half, a row of 21 spines and one longer apical spine in apical half, with a large robust spine on apex; posteroventral margin with row of seven slender spines, ending with two robust spines in apical third. Femur II, anteroventral margin bearing two robust spines, one median, the other apical; posteroventral margin with three to four robust spines. Femur III, antero- and posteroventral margin with two to three robust spines. Large pulvilli present on all tarsomeres; arolia present; claws symmetrical with slight specialization, having eight small rectangular structures.</p><p>Wings. Tegmina long, overreaching apex of cerci; marginal field concave and well delineated; scapular field long and narrow with apically oblique arrangement of veins; discoidal field ample and convex, apically widened with a longitudinal arrangement of veins; anal field ample, elongated, with three axillary veins. Hind wings with costal sector having the apices of the veins dilated; apical triangle present; anal field folded fanwise.</p><p><bold>Abdomen.</bold> Absence of tergal modifications. Supra-anal plate short and wide, with smooth median apical indentation; cerci short (<xref ref-type="fig" rid="F2">Fig. 5</xref>). Subgenital plate widened and prominent medially, with acute styli in median apical region of plate (<xref ref-type="fig" rid="F2">Fig. 6</xref>). Left phallomere with median sclerotic structure in shape of an inverted “V” (<xref ref-type="fig" rid="F2">Fig. 7</xref>); median sclerite developed, with microspines on sclerotized apex (<xref ref-type="fig" rid="F2">Fig. 8</xref>); right phallomere hook-shaped (<xref ref-type="fig" rid="F2">Fig. 9</xref>).</p></tp:treatment-sec><tp:treatment-sec sec-type="Diagnosis"><title>Diagnosis.</title><p>This species appears to be to <italic><tp:taxon-name>Litopeltis paineirensis</tp:taxon-name></italic> Lopes &amp; Oliveira, 2010 (<xref ref-type="fig" rid="F3">Figs 10–17</xref>), which it resembles in the median sclerite (<xref ref-type="fig" rid="F3">Fig. 16</xref>) and the subgenital plate (<xref ref-type="fig" rid="F3">Fig. 14</xref>); and to <italic><tp:taxon-name>Litopeltis ribeiropretano</tp:taxon-name></italic> Lopes &amp; Oliveira, 2010 (<xref ref-type="fig" rid="F4">Figs 18–25</xref>), which has a similar right phallomere (<xref ref-type="fig" rid="F4">Fig. 25</xref>).</p><fig id="F3" position="float" orientation="portrait"><label>Figures 10–17.</label><caption><p><italic><tp:taxon-name>Litopeltis paineirensis</tp:taxon-name></italic> Lopes &amp; Oliveira, 2010, male. <bold>10</bold> habitus (dorsal view) <bold>11</bold> head (ventral view) <bold>12</bold> Pronotum (dorsal view) <bold>13</bold> supra-anal plate (dorsal view) <bold>14</bold> subgenital plate (ventral view) <bold>15</bold> left phallomere (dorsal view) <bold>16</bold> median sclerite (dorsal view) 17 right phallomere (dorsal view)</p></caption><graphic xmlns:xlink="http://www.w3.org/1999/xlink" xlink:href="zookeys-420-041-g003.jpg" position="float" orientation="portrait" xlink:type="simple"/></fig><fig id="F4" position="float" orientation="portrait"><label>Figures 18–25.</label><caption><p><italic><tp:taxon-name>Litopeltis ribeiropretano</tp:taxon-name></italic> Lopes &amp; Oliveira, 2010, male. <bold>18</bold> habitus (dorsal view) <bold>19</bold> head (ventral view) <bold>20</bold> pronotum (dorsal view) <bold>21</bold> supra-anal plate (dorsal view) <bold>22</bold> subgenital plate (ventral view) <bold>23</bold> left phallomere (dorsal view) <bold>24</bold> median sclerite (dorsal view) <bold>25</bold> right phallomere (dorsal view)</p></caption><graphic xmlns:xlink="http://www.w3.org/1999/xlink" xlink:href="zookeys-420-041-g004.jpg" position="float" orientation="portrait" xlink:type="simple"/></fig><!--PageBreak--><!--PageBreak--><!--PageBreak--><!--PageBreak--></tp:treatment-sec></tp:taxon-treatment>
